# Supplementary material for: Predictors of hospitalization in patients with rheumatic disease and COVID-19 in Ireland: data from the COVID-19 global rheumatology alliance registry
Source: Rheumatol Adv Pract. 2021 May 13;5(2):rkab031. doi: 10.1093/rap/rkab031 (PMC8244588; doi:10.1093/rap/rkab031)
Supplement: rkab031_Supplementary_Data [file rkab031_supplementary_data.zip]

Archive with 2 entries (2 files):
- 21-039 Supplementary Material.docx
- 2021-039 Supplementary Material GRA members.docx
